# Supplementary material for: Enhanced Glycolysis‐Driven Histone H3K18 Lactylation Regulates Epileptogenesis by Modulating the E3 Ubiquitin Ligase COP1
Source: Adv Sci (Weinh). 2026 May 29;13(41):e16985. doi: 10.1002/advs.202516985 (PMC13336032; doi:10.1002/advs.202516985)
Supplement: Supplementary file 3 — Supporting File 3: advs75813‐sup‐0003‐Figures.zip. [file ADVS-13-e16985-s003.zip]

Archive with 5 entries (5 files):
- SF1-RelatedToFig1.pdf
- SF2-RelatedToFig1.pdf
- SF3-RelatedToFig2.pdf
- SF5-RelatedToFig4.pdf
- SF6-RelatedToFig5.pdf
